# Supplementary material for: Development, Pilot Study, and Psychometric Analysis of the AHRQ Surveys on Patient Safety Culture™ (SOPS®) Workplace Safety Supplemental Items for Hospitals
Source: Int J Environ Res Public Health. 2022 Jun 2;19(11):6815. doi: 10.3390/ijerph19116815 (PMC9179961; doi:10.3390/ijerph19116815)
Supplement: Supplementary file 1 [file ijerph-19-06815-s001.zip]

Archive with 1 entries (1 files):
- ijerph-1646205-Supplementary.pdf
